# Supplementary material for: Gestational Diabetes—Placental Expression of Human Equilibrative Nucleoside Transporter 1 (hENT1): Is Delayed Villous Maturation an Adaptive Pattern?
Source: Diagnostics (Basel). 2023 Jun 12;13(12):2034. doi: 10.3390/diagnostics13122034 (PMC10297314; doi:10.3390/diagnostics13122034)
Supplement: Supplementary file 1 [file diagnostics-13-02034-s001.zip]

Archive with 1 entries (1 files):
- diagnostics-2463326-supplementary.xlsx
