# Supplementary material for: Gestational Diabetes—Placental Expression of Human Equilibrative Nucleoside Transporter 1 (hENT1): Is Delayed Villous Maturation an Adaptive Pattern?
Source: Diagnostics (Basel). 2023 Jun 12;13(12):2034. doi: 10.3390/diagnostics13122034 (PMC10297314; doi:10.3390/diagnostics13122034)
Supplement: Supplementary file 1 [file diagnostics-13-02034-s001.zip › diagnostics-2463326-supplementary.xlsx]

## Sheet: all
	n	min	Q1	mean	median	Q3	max	IQR	sd	sem
Age (yrs)	48	26	31	34.1458	34.5	38	42	7	4.46733	0.644803
BMI Pre-pregnancy (kg/m2)	48	16.5	20.575	24.0865	24.85	26.9625	34.8	6.3875	4.50794	0.650664
BMI At term (kg/m2)	48	20	24.375	27.9567	27.73	31.1475	37.6	6.7725	4.59682	0.663493
Gestational age (weeks)	48	230	262	269.542	273	280	291	18	13.9329	2.01104
Sistolic Blood Pressure	48	90	110	121.25	120	130.25	152	20.25	15.0806	2.1767
Diastolic Blood Pressure	48	55	66.75	73.875	72.5	80	97	13.25	10.1092	1.45914
Birth weight (grams)	48	1690	2618.75	2937.33	2970	3471.25	3980	852.5	608.844	87.879
APGAR score (5 min)	48	7	9	9.52083	10	10	10	1	0.798658	0.115276
Placenta Weight (grams)	48	229	347	436.229	442	495.5	639	148.5	108.293	15.6307
Fetus/placenta ratio	48	4.47	5.9975	6.935	6.925	7.4575	10.1	1.46	1.25179	0.180681
Placenta/fetus ratio	48	0.09	0.13	0.146063	0.14	0.1625	0.22	0.0325	0.0269502	0.00388993
Placenta Diameter - maximum (cm)	48	12	16	16.7789	17	18	22	2	1.93098	0.278713
Placenta Diameter - minimum (cm)	48	10	14	14.6552	15	16	19	2	1.89487	0.273501
Thickness - maximum (cm)	48	2	3	3.4439	3.5	4	5	1	0.713319	0.102959
Thickness - minimum (cm)	48	0.3	1	1.61677	1.5	2	3.5	1	0.796314	0.114938
Cord length (cm)	48	9	23	28.4699	26.5	33	72	10	10.1273	1.46174
Cord Diameter - maximum (cm)	48	0.8	1	1.23539	1.2	1.35	2.5	0.35	0.358176	0.0516983
Cord Diameter - minimum (cm)	48	0.6	0.9	0.995759	1	1.2	1.5	0.3	0.203122	0.0293181
UCI	48	0.11	0.195	0.321188	0.295	0.4	0.98	0.205	0.176135	0.0254229
hent_1HUVEC	48	0	0	102.708	95	172.5	320	172.5	104.612	15.0994
hent_1 hPMEC	48	0	0	84.5833	85	160	280	160	86.0717	12.4234
VSM	48	0	3	11.8542	10.5	18	45	15	10.5063	1.51646
Ki-67	48	4	8	13.7292	14	20	28	12	6.80657	0.982443
PHH3	48	0	1	2.375	2	3	9	2	2.20854	0.318776
p57	48	4	9	14.6667	13.5	20	36	11	7.3639	1.06289
Delta Weight	24	1	7.375	10.0208	10	14	16	6.625	3.85464	0.786825
OGTT.0	24	65	81	86.0417	85	94	104	13	9.34591	1.90773
OGTT.60	24	78	149.75	162.083	163	186.25	198	36.5	29.0396	5.92768
OGTT.120	24	89	137.5	153.875	158	176	191	38.5	25.9871	5.3046
ucv.d1	24	1.31	1.9575	3.38375	2.36	4.535	9.25	2.5775	1.94766	0.397565
ucv.d2	24	1.12	1.77	2.74958	2.015	2.77	11.14	1	2.1095	0.430599
ucv.d3	24	1.2	1.8525	3.19208	2.86	3.5325	9.21	1.68	1.84059	0.375709
ucvd.average	24	1.49667	2.00333	3.10847	2.86333	3.815	7.54	1.81167	1.38249	0.2822
ucd.min	24	1.12	1.525	1.96	1.81	2.2375	3.56	0.7125	0.659103	0.134539
ucvd.max	24	1.86	2.715	4.39792	4.15	5.3225	11.14	2.6075	2.24681	0.458629
Delta.bmi	48	0.4	3.15	3.87021	3.725	4.7775	7.61	1.6275	1.55116	0.223891

## Sheet: controls
	n	min	Q1	mean	median	Q3	max	IQR	sd	sem
Age (yrs)	24	26	30	33.6667	34.5	38	41	8	4.68732	0.956796
BMI Pre-pregnancy (kg/m2)	24	16.8	21.175	23.9812	24.87	26.455	33.27	5.28	4.22991	0.863427
BMI At term (kg/m2)	24	20	25.2925	28.1425	27.925	32.1175	37.32	6.825	4.55754	0.930303
Gestational age (weeks)	24	230	254.75	265.708	267.5	278.5	291	23.75	17.4343	3.55876
Sistolic Blood Pressure	24	90	112.25	123.75	125.5	137.75	152	25.5	18.1402	3.70284
Diastolic Blood Pressure	24	55	68.25	74.6667	74	81	97	12.75	10.9848	2.24227
Birth weight (grams)	24	1690	2173	2626.12	2737.5	3002.5	3590	829.5	568.666	116.078
APGAR score (5 min)	24	7	9	9.20833	9.5	10	10	1	0.977093	0.199448
Placenta Weight (grams)	24	229	316.75	394.917	359	454.25	625	137.5	120.96	24.6909
Fetus/placenta ratio	24	4.84	5.8225	6.905	6.815	7.5925	10.1	1.77	1.37059	0.279772
Placenta/fetus ratio	24	0.09	0.1275	0.146708	0.1455	0.17	0.2	0.0425	0.0283771	0.00579245
Placenta Diameter - maximum (cm)	24	12	15	16.2662	16	18	19	3	1.86118	0.379912
Placenta Diameter - minimum (cm)	24	10	12.8357	14.102	14	16	17	3.16433	2.02278	0.412899
Thickness - maximum (cm)	24	2	2.8	3.40863	3.35356	4	5	1.2	0.823973	0.168193
Thickness - minimum (cm)	24	0.3	1	1.49605	1.40254	2	3	1	0.784846	0.160206
Cord length (cm)	24	14	24.5	30.8564	27	35.25	72	10.75	11.9695	2.44326
Cord Diameter - maximum (cm)	24	0.9	1	1.37495	1.3	1.5	2.5	0.5	0.41521	0.0847543
Cord Diameter - minimum (cm)	24	0.6	0.9	0.974852	0.998226	1.025	1.5	0.125	0.209018	0.0426656
UCI	24	0.11	0.17	0.32321	0.245	0.3825	0.98	0.2125	0.220249	0.0449582
hent_1HUVEC	24	100	150	194.167	175	227.5	320	77.5	66.5234	13.579
hent_1 hPMEC	24	90	117.5	159.167	160	182.5	280	65	54.7656	11.179
VSM	24	10	14	20.0417	18	23	45	9	8.7699	1.79015
Ki-67	24	4	5.75	7.5	8	9	13	3.25	2.37743	0.485291
PHH3	24	0	0	0.958333	1	1	3	1	0.80645	0.164616
p57	24	4	5.75	8.45833	9	10.25	13	4.5	2.84344	0.580415
Delta Weight	0
OGTT.0	0
OGTT.60	0
OGTT.120	0
ucv.d1	0
ucv.d2	0
ucv.d3	0
ucvd.average	0
ucd.min	0
ucvd.max	0
Delta.bmi	24	0.78	3.2975	4.16125	4.125	5.175	7.61	1.8775	1.72931	0.352994

## Sheet: cases
	n	min	Q1	mean	median	Q3	max	IQR	sd	sem
Age (yrs)	24	27	31	34.625	34.5	38.25	42	7.25	4.28153	0.873964
BMI Pre-pregnancy (kg/m2)	24	16.5	20.4	24.1917	24.85	27.025	34.8	6.625	4.85914	0.991868
BMI At term (kg/m2)	24	20.9	23.95	27.7708	27.65	30.8	37.6	6.85	4.7262	0.964731
Gestational age (weeks)	24	259	266	273.375	273	280	287	14	7.87849	1.60819
Sistolic Blood Pressure	24	100	110	118.75	120	123.25	145	13.25	11.0739	2.26044
Diastolic Blood Pressure	24	56	66.75	73.0833	70	80	90	13.25	9.32	1.90244
Birth weight (grams)	24	2250	2867.5	3248.54	3345	3575	3980	707.5	481.658	98.318
APGAR score (5 min)	24	9	10	9.83333	10	10	10	0	0.380693	0.0777087
Placenta Weight (grams)	24	347	443	477.542	465.5	507.75	639	64.75	75.9697	15.5072
Fetus/placenta ratio	24	4.47	6.42	6.965	7	7.4425	9.6	1.0225	1.14965	0.234671
Placenta/fetus ratio	24	0.11	0.13	0.145417	0.14	0.1525	0.22	0.0225	0.02604	0.00531539
Placenta Diameter - maximum (cm)	24	13	16	17.2917	17	19	22	3	1.89918	0.387668
Placenta Diameter - minimum (cm)	24	11	14	15.2083	15	16	19	2	1.61458	0.329576
Thickness - maximum (cm)	24	2.5	3	3.47917	3.5	4	4.5	1	0.598534	0.122175
Thickness - minimum (cm)	24	0.5	1	1.7375	1.6	2	3.5	1	0.805855	0.164494
Cord length (cm)	24	9	22.75	26.0833	26	30	41	7.25	7.3775	1.50593
Cord Diameter - maximum (cm)	24	0.8	0.975	1.09583	1	1.2	1.7	0.225	0.221613	0.0452366
Cord Diameter - minimum (cm)	24	0.6	0.9	1.01667	1	1.2	1.3	0.3	0.199274	0.0406766
UCI	24	0.13	0.235	0.319167	0.315	0.4	0.62	0.165	0.121974	0.0248977
hent_1HUVEC	24	0	0	11.25	0	20	90	20	21.9312	4.47669
hent_1 hPMEC	24	0	0	10	0	0	80	0	23.0312	4.70122
VSM	24	0	2	3.66667	3	5	12	3	2.95865	0.603932
Ki-67	24	15	18	19.9583	20	21.25	28	3.25	2.83578	0.578852
PHH3	24	0	2	3.79167	3	5.25	9	3.25	2.26465	0.462269
p57	24	14	18	20.875	20	22.25	36	4.25	4.72102	0.963674
Delta Weight	24	1	7.375	10.0208	10	14	16	6.625	3.85464	0.786825
OGTT.0	24	65	81	86.0417	85	94	104	13	9.34591	1.90773
OGTT.60	24	78	149.75	162.083	163	186.25	198	36.5	29.0396	5.92768
OGTT.120	24	89	137.5	153.875	158	176	191	38.5	25.9871	5.3046
ucv.d1	24	1.31	1.9575	3.38375	2.36	4.535	9.25	2.5775	1.94766	0.397565
ucv.d2	24	1.12	1.77	2.74958	2.015	2.77	11.14	1	2.1095	0.430599
ucv.d3	24	1.2	1.8525	3.19208	2.86	3.5325	9.21	1.68	1.84059	0.375709
ucvd.average	24	1.49667	2.00333	3.10847	2.86333	3.815	7.54	1.81167	1.38249	0.2822
ucd.min	24	1.12	1.525	1.96	1.81	2.2375	3.56	0.7125	0.659103	0.134539
ucvd.max	24	1.86	2.715	4.39792	4.15	5.3225	11.14	2.6075	2.24681	0.458629
Delta.bmi	24	0.4	2.875	3.57917	3.6	4.7	6.2	1.825	1.3227	0.269996
